# Supplementary material for: Complex Formation between Cytochrome c and a Tetra-alanino-calix[4]arene
Source: Int J Mol Sci. 2022 Dec 6;23(23):15391. doi: 10.3390/ijms232315391 (PMC9737847; doi:10.3390/ijms232315391)
Supplement: Supplementary file 1 [file ijms-23-15391-s001.zip]

Archive with 1 entries (1 files):
- ijms-2063914-supplementary.pdf
